# Supplementary material for: Structural basis of agonist specificity of α1A-adrenergic receptor
Source: Nat Commun. 2023 Aug 10;14:4819. doi: 10.1038/s41467-023-40524-2 (PMC10415349; doi:10.1038/s41467-023-40524-2)
Supplement: Supplementary file 4 — Source Data [file 41467_2023_40524_MOESM4_ESM.xlsx]

## Sheet: Alpha 1A dose response 
	Alpha 1A					Alpha 1A V185A A189S M292L					Alpha 1A V185A					Alpha 1A A189S					Alpha 1A M292L
1e-10	0	0	0	0	50.2315	0					0	0	0			0	0	6.65947	16.5318		0	0	0	0	0
1e-09	20.256	48.5462	30.9583	40.7407	81.0185	0					0	0	0			13.2716	15.9872	85.9235	76.5249		0	0	0	0	2.45418
1e-08	80.2957	70.3011	70.6018	83.1018		0		0			0	0	0			68.0963	73.4473		78.753		0	0	26.1233	65.2793	19.6151
1e-07	87.9256		74.0741		90.0463	0		0			60.333	84.4773	27.7059			81.1771					72.4242	46.2121	90.2164
1e-06	96.5894	110.685				35.3271	9.25234	16.6			91.0966	97.3733									97.303				88.7457
1e-05							61.9252

## Sheet: Alpha 1B dose response 
	Alpha 1B						Alpha 1B A204V S208A L314M						Alpha 1B A204V						Alpha 1B S208A						Alpha 1B L314M
1e-10	0	0					15.967	0	0				0						0						0
1e-09	0	0					20.1897	0	0	0	0		0						0						0
1e-08	0	0					34.5962	36.5199	36.691	29.4236	52.184		0						0						0
1e-07	0	0					80.3668	82.5804	92.6574				0						0						0
1e-06	0	0					100	118.847			102.827	53.6105	0	12.04	1.23				0	0	0				0	0		0.77
1e-05		0	0									88.6214			4.97333	2.71074					0.661765	0					11.4002	4.13533
